# Supplementary material for: High-salt diet does not boost neuroinflammation and neurodegeneration in a model of α-synucleinopathy
Source: J Neuroinflammation. 2020 Jan 24;17:35. doi: 10.1186/s12974-020-1714-y (PMC6982394; doi:10.1186/s12974-020-1714-y)
Supplement: Supplementary file 4 — Additional file 4: Tables S1. Cytokine and chemokine protein levels in forebrain. The table represent the concentrations (pg/mg total protein) of the different cytokines and chemokines measured in forebrain of control and MSA mice fed with normal or high salt diet. Data are presented as mean ± SD. p-values where obtained by two-way ANOVA with Bonferroni’s post hoc test. Tables S2. Cytokine and chemokine protein levels in midbrain. The table represent the concentrations (pg/mg total protein) of the different cytokines and chemokines measured in forebrain of control and MSA mice fed with normal or high salt diet. Data are presented as mean ± SD. p-values where obtained by two-way ANOVA with Bonferroni’s post hoc test. Tables S3. Cytokine and chemokine protein levels in cerebellum. The table represent the concentrations (pg/mg total protein) of the different cytokines and chemokines measured in forebrain of control and MSA mice fed with normal or high salt diet. Data are presented as mean ± SD. p-values where obtained by two-way ANOVA with Bonferroni’s post hoc test. Tables S4. Cytokine and chemokine protein levels in brainstem. The table represent the concentrations (pg/mg total protein) of the different cytokines and chemokines measured in forebrain of control and MSA mice fed with normal or high salt diet. Data are presented as mean ± SD. p-values where obtained by two-way ANOVA with Bonferroni’s post hoc test. [file 12974_2020_1714_MOESM4_ESM.xlsx]

## Sheet: Forebrain
						Post hoc analysis
	WT	WT+SALT	TG	TG+SALT	p-value	WT vs TG	WT+HSD vs TG+HSD	WT vs WT+HSD	TG vs TG+HSD
CCL3	6.48±1.04	6.91±0.59	10.6±1.55	10.48±1.52	<0.0001	0.0011	0.0042	>0.9999	>0.9999
CCL4	5.42±0.6	5.61±0.25	6.67±0.54	6.83±0.31	<0.0001	0.0029	0.0037	>0.9999	>0.9999
CCL5	22.67±3.76	20.24±1.97	26.25±5.98	25.79±7.62	n.s
ENA 78	56.69±8.86	46.37±12.91	51.17±12.03	46.96±3.5	n.s
EOTAXIN	12.5±1.62	11.27±0.95	21.68±13.37	13.68±3.53	n.s
G-CSF	4.58±0.78	5.48±0.58	6.04±0.7	6.63±0.63	0.0282	0.0245	0.1075	0.4696	0.9033
GM-CSF	1.33±0.73	2.28±0.43	2.28±0.45	2.58±0.26	0.0101	0.0385	>0.9999	0.0654	>0.9999
GROα	12.38±2.97	13.73±1.02	16.17±6.07	11.37±2.17	n.s
IFNα	47.93±10.88	52.75±4.75	48.66±4.72	44.23±8.69	n.s
IFNγ	1.81±0.02	1.59±0.24	1.85±0.08	1.9±0.11	0.0089	>0.9999	0.0108	0.168	>0.9999
IL1α	4.85±0.99	4.33±0.4	4.93±0.51	5.03±0.21	n.s
IL1β	4.23±0.23	3.72±0.61	3.93±0.49	3.7±0.63	n.s
IL2	10.77±2.25	7.42±2.67	9.82±3.81	10.06±1.87	n.s
IL3	0.62±0.08	0.67±0.1	0.89±0.07	0.86±0.05	<0.0001	0.0002	0.0057	>0.9999	>0.9999
IL4	3.14±0.49	3.2±0.26	3.06±0.21	3.23±0.3	n.s
IL5	16.72±1.81	18.43±1.97	15.84±0.86	15.46±1.24	0.0096	>0.9999	0.0333	0.6728	>0.9999
IL6	19.99±5.11	31.32±36.11	17.53±3.42	18.32±3.76	n.s
IL9	141.59±3.4	132.37±6.82	143.47±7.85	139.36±4.6	n.s
IL10	53.99±1.28	45.17±9.25	51.32±6.55	54.56±4.64	n.s
IL12p70	7.67±0.33	7.88±2.66	9.74±1.25	10.04±2.42	n.s
IL13	5.37±0.57	4.54±0.57	5.31±0.65	5.26±0.76	n.s
IL15	7.1±1.04	5.92±1.49	6.87±1.03	8±1.78	n.s
IL17α	16.76±0.67	16.93±0.4	18.48±1.23	18.78±1.03	n.s
IL18	137.24±6.2	140.55±5.45	134.28±4.14	139.15±3.9	n.s
IL22	88.37±10.65	81.09±16.91	85.23±13.57	86.32±8.79	n.s
IL23	243.06±163.36	133.28±139.07	96.83±53.38	81.2±30.61	n.s
IL27	9.4±1.24	11.14±4.26	9.55±0.61	9.31±0.69	n.s
IL28	180.32±13.6	178.84±4.18	184.21±7.54	151.48±68.66	n.s
IL31	15.69±0.91	14.69±1.5	16.44±0.79	16.27±1.96	n.s
IP10	32.8±5.57	29.7±5.56	42.09±10.15	37.27±6.29	n.s
LIF	6.27±0.52	6.92±0.46	7.08±0.41	7.23±0.66	n.s
M-CSF	313.06±44.52	285.01±19.54	299.54±35.2	301.12±33.97	n.s
MCP1	39.86±2.52	37.35±3.93	45.86±8.1	38.3±3.72	n.s
MCP3	5.21±0.46	5.6±0.33	5.96±0.55	5.67±0.16	n.s
MIP2	8.05±3.53	7.34±2.69	10.08±1.88	8.66±0.74	n.s
TNFα	7.01±0.86	5.36±0.86	7.8±1.61	6.81±2.28	n.s

## Sheet: Midbrain
						Post hoc analysis
	WT	WT+SALT	TG	TG+SALT	p-value	WT vs TG	WT+HSD vs TG+HSD	WT vs WT+HSD	TG vs TG+HSD
CCL3	4.95±0.98	3.87±0.61	7.92±4.11	10.88±2.42	<0.0001	0.0064	<0.0001	>0.9999	>0.9999
CCL4	7.17±0.8	6.27±0.27	10.11±2.23	10.46±1.55	0.0001	0.0606	0.0043	>0.9999	>0.9999
CCL5	18.44±3.16	20±3.37	27.2±5.03	25.51±4.37	0.002	0.0329	0.3631	>0.9999	>0.9999
ENA 78	50.01±4.37	55.57±5.14	58.77±1.86	56.14±2.82	0.0097	0.0077	>0.9999	0.2294	>0.9999
EOTAXIN	10.12±1.89	10.68±1.64	16.87±6.93	12.92±3.26	n.s
G-CSF	7.86±0.52	7.05±0.11	6.76±1.63	6.82±0.77	n.s
GM-CSF	3.31±0.39	2.8±0.21	2.75±1.1	2.51±0.67	n.s
GROα	9.43±1.07	11.1±1.49	11.45±4.45	9.14±0.83	n.s
IFNα	25.62±5.76	30.75±6.11	23.25±19.38	12.66±13.53	n.s
IFNγ	1.19±0.14	1.3±0.2	1.22±0.31	1.24±0.27	n.s
IL1α	5.06±1.04	4.88±0.57	3.87±0.87	3.13±0.28	0.0004	0.1289	0.0108	>0.9999	0.5691
IL1β	3.58±0.08	3.21±0.46	2.91±0.42	3.14±0.68	n.s
IL2	0.92±1.08	1.82±1.75	0.44±0.64	1.13±1.65	n.s
IL3	0.89±0.11	0.84±0.06	0.83±0.18	0.78±0.11	n.s
IL4	3.49±0.25	3.45±0.17	3.12±0.79	3.03±0.19	n.s
IL5	22.62±1.88	21.85±1.12	19.87±5.18	19.02±2.65	n.s
IL6	26.66±5.26	31.28±3.42	25.97±4.72	24.18±5.24	n.s
IL9	231.97±36.31	262.59±37.35	234.55±29.55	210.03±30.6	n.s
IL10	37.23±0.7	42.18±3.86	42.09±6.06	37.81±4.44	n.s
IL12p70	0±0	0±0	1.26±2.51	1.2±2.95	n.s
IL13	4.15±0.89	4.74±0.49	4.18±0.86	3.93±0.79	n.s
IL15	6.26±0.53	6.11±0.62	6.34±1.56	7.69±1.2	n.s
IL17α	17.89±2.05	23.61±4.3	22.5±5.83	17.84±1.14	n.s
IL18	150.21±2.58	147.72±5.19	136.64±12.77	135.07±5.34	n.s
IL22	115.29±58.67	102.63±47.72	94.1±55.52	75.97±20.93	n.s
IL23	124.36±10.89	123.78±31.12	101.42±11.37	95.97±16.37	n.s
IL27	14.63±1.26	13.87±0.8	11.94±3.35	12.13±1.68	n.s
IL28	229.63±31.32	249.8±22.97	201.53±51.84	182.53±34.41	n.s
IL31	19.28±2.01	19.57±2.19	18.36±2.08	16.68±2.8	n.s
IP10	30.03±4.31	24.6±6.19	38.31±4.74	41.25±6.86	0.0002	0.2317	0.002	>0.9999	>0.9999
LIF	8.99±0.83	8.3±0.63	8.4±1.74	8.4±1.74	n.s
M-CSF	208.84±29.81	271.77±66.42	271.17±75.99	252.75±38.57	0.0018	0.0274	0.3961	>0.9999	>0.9999
MCP1	30.21±1.93	26.2±3.58	33.48±4.89	32.4±3.05	n.s
MCP3	5.77±0.55	6.43±1.19	7.71±0.77	7.59±1.01	n.s
MIP2	14.63±1.19	15.12±1.06	14.94±0.59	14.17±0.91	n.s
TNFα	2.73±2.68	5.92±3.11	4.9±2.64	3.72±2.47	n.s

## Sheet: Cerebellum
						Post hoc analysis
	WT	WT+SALT	TG	TG+SALT	p-value	WT vs TG	WT+HSD vs TG+HSD	WT vs WT+HSD	TG vs TG+HSD
CCL3	3.67±0.91	2.77±0.93	8.58±2.13	10.07±1.67	<0.0001	0.0014	<0.0001	>0.9999	0.7781
CCL4	5.39±0.25	5.1±0.53	5.53±0.32	6.04±0.57	0.0183	>0.9999	0.0304	>0.9999	0.3843
CCL5	21.98±17.09	20.67±15.19	71.47±24.36	59.87±11.32	0.0006	0.0194	0.1005	>0.9999	>0.9999
ENA 78	45.65±11.56	43.39±4.44	56.85±9.14	60.75±9.06	n.s
EOTAXIN	8.82±2.53	7.21±1.46	23.72±20.28	12.08±1.33	n.s
G-CSF	4.21±0.73	3.95±0.35	3.11±0.59	3.59±0.75	n.s
GM-CSF	2.68±0.3	2.34±0.39	1.99±0.51	1.85±0.64	n.s
GROα	7.83±2.24	7.66±0.99	13.24±10.77	8.31±1.19	n.s
IFNα	35.46±4.35	36.75±9.46	18.14±15.07	22.33±6.83	n.s
IFNγ	1.34±0.35	1.24±0.15	1.3±0.17	1.27±0.19	n.s
IL1α	1.47±0.74	1±0.16	1.71±0.41	1.63±0.3	n.s
IL1β	2.11±0.55	1.97±0.38	1.97±0.32	2.12±0.36	n.s
IL2	2.11±2.97	1.33±1.56	2.28±0.94	3.64±2.38	n.s
IL3	0.48±0.04	0.45±0.04	0.41±0.06	0.5±0.05	0.0274	0.3109	>0.9999	>0.9999	0.0418
IL4	2.07±0.18	1.91±0.11	1.63±0.35	1.68±0.33	n.s
IL5	13.75±1.66	13.8±1.78	10.37±2.98	11.79±3.07	n.s
IL6	15.93±3.5	11.4±1.66	14.82±4.34	14.68±3.67	n.s
IL9	118.65±21.43	119.52±17.4	113.52±21.35	122.48±15.03	n.s
IL10	56.57±23.76	54.43±5.03	78.49±17.66	67.4±18.27	n.s
IL12p70	2.87±3.35	4.24±1.93	4.93±2.18	3.8±1.45	n.s
IL13	2.77±1.53	2.84±0.94	2.9±0.85	2.94±1	n.s
IL15	4.46±1.65	3.3±0.42	3.97±0.84	4.39±0.97	n.s
IL17α	15.03±1.2	13.87±1.36	12.87±2.03	13.06±1.48	n.s
IL18	129.69±5.18	123.55±2.69	120.29±7.17	120.71±2.64	n.s
IL22	46.25±5.22	39.77±5.37	40.32±5.26	50.35±8.66	n.s
IL23	60±22.23	42.21±3.35	81.03±58.69	50.21±16.98	n.s
IL27	9.27±0.91	9.15±0.78	6.65±2.06	7.69±1.73	n.s
IL28	161.69±25.67	151.66±18.59	153.04±20.63	154.88±12.15	n.s
IL31	14.57±0.9	12.46±0.81	14.54±1.58	15.2±1.92	n.s
IP10	45.81±16.03	34.24±6.77	61.38±12.23	58.27±12.21	0.0027	0.399	0.047	>0.9999	>0.9999
LIF	4.96±0.67	5.02±0.38	4.32±0.51	4.53±0.86	n.s
M-CSF	234.45±88.22	190.57±20.46	292.75±64.63	271.92±84.74	0.0055	>0.9999	0.0237	>0.9999	0.8512
MCP1	46.18±9.72	32.81±3.62	65±13.35	55.79±10.48	n.s
MCP3	4.55±0.38	4.29±0.52	4.92±0.63	5.36±0.36	0.0005	0.0809	0.0224	0.543	0.8884
MIP2	10.36±1.2	9.5±1.57	10.24±2.13	10.36±1.13	n.s
TNFα	1.72±2.36	0.93±1.08	3.02±1.47	2.37±1.79	n.s

## Sheet: Brainstem
						Post hoc analysis
	WT	WT+SALT	TG	TG+SALT	p-value	WT vs TG	WT+HSD vs TG+HSD	WT vs WT+HSD	TG vs TG+HSD
CCL3	8.49±3.05	6.55±1.1	14.16±2.71	15.59±3.2	<0.0001	0.0326	0.0006	>0.9999	>0.9999
CCL4	7.34±1.23	6.03±0.52	9.24±1.35	10.25±1.21	<0.0001	0.137	0.0002	0.7994	0.9312
CCL5	23.75±5.3	21.28±3.63	34.67±4.69	33.68±7.28	0.0003	0.0479	0.0202	>0.9999	>0.9999
ENA 78	40.1±1.8	41.94±0.95	43.01±3.68	43.18±3.04	n.s
EOTAXIN	20.27±2.62	17.29±1.7	24.58±7.04	21±2.53	n.s
G-CSF	3.63±0.38	3.77±0.52	4.08±0.53	3.45±0.48	n.s
GM-CSF	2.47±0.16	1.87±0.37	2.43±0.34	2.05±0.33	n.s
GROα	12.35±0.99	11.74±1.71	15.27±10.09	10.56±0.8	n.s
IFNα	30.56±4.24	33.27±4.9	29.81±3.27	21.39±5.53	0.0078	>0.9999	0.0057	>0.9999	0.0334
IFNγ	1.41±0.04	1.32±0.06	1.51±0.19	1.44±0.23	n.s
IL1α	3.1±0.22	2.12±0.34	2.75±0.43	2.51±0.56	0.0074	>0.9999	>0.9999	0.034	>0.9999
IL1β	2.25±0.28	1.97±0.13	2.4±0.26	2.42±0.41	n.s
IL2	2.29±0.51	1.4±0.68	2.85±1.04	3.51±0.87	0.0031	>0.9999	0.008	0.9409	>0.9999
IL3	0.58±0.04	0.54±0.05	0.54±0.05	0.5±0.08	n.s
IL4	2.88±0.29	3.05±0.3	2.86±0.19	2.76±0.24	n.s
IL5	20.72±1.46	18.57±1.19	18.92±0.97	17.33±1.38	n.s
IL6	27.08±4.12	22±0.67	26.18±2.73	22.88±3.74	n.s
IL9	223.14±16.81	232.87±9.99	224.44±21.31	199.32±34.19	n.s
IL10	46.96±4.33	48.73±5.67	45.52±4.9	39.62±5.25	n.s
IL12p70	0±0	0±0	0.17±0.19	0±0.01	n.s
IL13	3.67±0.54	3.35±0.22	3.91±0.75	3.43±0.31	n.s
IL15	4.71±0.2	3.95±0.7	4.38±0.83	3.88±0.9	n.s
IL17α	15.3±1.56	16.51±2.02	18.3±2.92	18.06±5.94	n.s
IL18	147.43±6.12	147.43±6.12	142.18±3.33	136.53±3.23	0.001	0.3503	>0.9999	0.0368	0.1553
IL22	47.71±6.13	41.41±6.29	48.35±5.19	45.26±1.67	n.s
IL23	110.42±12.95	83.83±4.11	99.89±9.42	91.01±11.76	0.0016	0.7915	>0.9999	0.0127	0.9222
IL27	11.43±0.71	11.62±0.25	11.22±0.69	10.35±0.44	0.0103	>0.9999	0.0171	>0.9999	0.097
IL28	261.9±55.81	234.74±15.06	229.07±8.14	209.94±9.98	n.s
IL31	14.98±4.18	11.77±1.06	13.28±2.5	14.72±1.41	n.s
IP10	48.76±4.11	39.83±1	50.65±13.56	53.63±9.69	n.s
LIF	6.12±0.48	5.21±0.78	5.81±1.22	6.01±0.89	n.s
M-CSF	232.27±75.45	199.43±18.93	220.41±59.81	167.99±47.64	0.0023	0.0078	>0.9999	>0.9999	0.9288
MCP1	34.22±3	21.7±1.39	29.21±4.6	26.42±5.36	n.s
MCP3	10.71±1.49	12±1.43	14.47±1.68	13.18±1.33	0.001	0.4978	0.6022	0.0039	>0.9999
MIP2	15.61±1.15	15.3±1.03	15.66±0.85	15.36±0.78	n.s
TNFα	12.35±2.66	11.4±0.77	12.4±2.47	9.95±2.49	n.s
